# Supplementary material for: IL-25 blockade augments antiviral immunity during respiratory virus infection
Source: Commun Biol. 2022 May 4;5:415. doi: 10.1038/s42003-022-03367-z (PMC9068710; doi:10.1038/s42003-022-03367-z)
Supplement: Supplementary file 4 — Supplementary Data 1 [file 42003_2022_3367_MOESM4_ESM.xlsx]

## Sheet: Figure 1
	SUPPLEMENTARY DATA FILE
	Article Title: IL-25 blockade augments antiviral immunity during respiratory virus infection
	Authors: Teresa C. Williams1, Su-Ling Loo1, Kristy S. Nichol1, Andrew T. Reid1, Punnam C. Veerati1, Camille Esneau1, Peter A.B. Wark1,2, Christopher L. Grainge1,2, Darryl A. Knight1,3,4, Thomas Vincent5, Crystal L. Jackson5, Kirby Alton5, Richard A. Shimkets5, Jason L. Girkin1 and Nathan W. Bartlett1
	Figure 1c: IL-25 mRNA (copies / uL cDNA; day 2 post-infection)							Figure 1c: IL-25 mRNA (copies / uL cDNA; day 4 post-infection)
	Mock	RV						Mock	RV
	241.554	604.524						1440.27	6239.83
	348.92	929.907						1054.09	4586.9
	703.584	1152.02						557.954	2486.37
	1157.79	3060.37						7785.78	10009.7
	2111.17	6404.3						2666.98	1709.46
	2195.19	5514.91						6597.73	8837.12
	805.595	1038.5						1034.39	2466.95
	1699.96	852.322						764.606	955.126
	1923.49	1644.52						1742.42	2391.6
	2388.69	3708.45						3372.14	4571.07
	1754.58	2610.29						2441.7	2016.85
	2392.41	1158.06						230.281	718.03
	1805.66	4931.86						6562.95	17840.1
	1450.99	3440.28						5449.94	10997.2
	Figure 1d: IL-25 protein (pg/mL; day 2 post-infection)							Figure 1d: IL-25 protein (pg/mL; day 4 post-infection)
	Mock	RV						Mock	RV
	3470.37	3750.7						3090.3	4290.07
	3160.57	6550.27						3490.1	3400.71
	4210.72	4190.09						3760.63	5250.42
	4130.41	7600.22						4120.92	3510
	4060.18	3470.93						3550.05	3550.05
	3920.41	3900.06						4090.84	3160.38
	3110.66	2410.36						1730.01	2490.48
	3180.64	5320.16						5390.21	4480.66
	2870.49	1920.26						670.092	800.843
	2710.84	7830.27						4610.63	1790.52
	2850.24	3130.45						1770.3	2870.74
	3760.98	5400.42						2500.02	2260.52
	2800.61	3020.03						2260.45	2020.55
	1190.14	1830.07						1730.86	1110.21

## Sheet: Figure 2
	SUPPLEMENTARY DATA FILE
	Article Title: IL-25 blockade augments antiviral immunity during respiratory virus infection
	Authors: Teresa C. Williams1, Su-Ling Loo1, Kristy S. Nichol1, Andrew T. Reid1, Punnam C. Veerati1, Camille Esneau1, Peter A.B. Wark1,2, Christopher L. Grainge1,2, Darryl A. Knight1,3,4, Thomas Vincent5, Crystal L. Jackson5, Kirby Alton5, Richard A. Shimkets5, Jason L. Girkin1 and Nathan W. Bartlett1
	Figure 2b: IFNbeta (normalised Nanostring RNA counts)							Figure 2b: IFN-lambda1 (normalised Nanostring RNA counts)							Figure 2b: IFN-lambda2 (normalised Nanostring RNA counts)
	LNR2	LNR125						LNR2	LNR125						LNR2	LNR125
	7.34	21.11						9.33	27.25						69.83	145.94
	7.39	41.06						18.82	66.23						107.4	193.47
	25.86	26.46						65.89	103.85						180.5	269.67
	112.53	162.52						149.43	258.95						356.58	705.03
	24	60.71						26.53	48.56						94.1	152.31
	14.22	23.2						39.61	59.35						88.52	160.1
	Figure 2c: IFNbeta protein (pg / mL)							Figure 2c: IFN-lambda1/3 protein (pg / mL)							Figure 2d: RV RNA (copies / uL cDNA)
	Mock	LNR125 + RV	LNR2+ RV					Mock	LNR125 + RV	LNR2+ RV					LNR125 + RV	LNR2+ RV
	38.77	151.555	83.097					0	3766.33	2253.54					77630.8	84748.9
	132.904	192.419	163.483					0	6173.08	422.055					29407.3	775373
	0	151.569	108.197					0	4663.38	3663.34					72149.2	86682.8
	43.984	66.211	32.91					0	6235.95	5507.62					197057	113865
	34.09	82.75	107.839					398.528	3604.38	4034.92					593159	4617942
	48.819	118.372	96.09					402.115	3014.93	681.521					968332	16340.8
	45.112	16.589	17.967					0	3909.28	3728.53					1138537	1118820
								0	1742.35	775.563
								0	1847.56	1715.5

## Sheet: Figure 3
	SUPPLEMENTARY DATA FILE
	Article Title: IL-25 blockade augments antiviral immunity during respiratory virus infection
	Authors: Teresa C. Williams1, Su-Ling Loo1, Kristy S. Nichol1, Andrew T. Reid1, Punnam C. Veerati1, Camille Esneau1, Peter A.B. Wark1,2, Christopher L. Grainge1,2, Darryl A. Knight1,3,4, Thomas Vincent5, Crystal L. Jackson5, Kirby Alton5, Richard A. Shimkets5, Jason L. Girkin1 and Nathan W. Bartlett1
	Figure 3a: IL-25 mRNA (copies / uL cDNA)							Figure 3a: IL-17RB mRNA (copies / uL cDNA)							Figure 3b: IL-17RB protein (densitometry; ratio IL-17RB / beta-actin)
	Mock	LNR125 + RV	LNR2+ RV					Mock	LNR125 + RV	LNR2+ RV					Mock	LNR125 + RV	LNR2+ RV
	867.042	2069.59	1224.75					445.374	340.627	511.933					0.131256	0.156152	0.243407
	489.837	1687.29	1353.47					421.115	273.717	415.195					0.091481	0.129551	0.211261
	1034.39	979.241	2666.44					162.101	234.467	361.727					0.144714	0.091076	0.131226
	764.606	2007.59	2518.54					280.64	357.141	406.774					0.458362	0.499323	0.401276
	1742.42	2248.96	2532.83					842.003	307.428	370.821					0.590142	0.1683	0.263181
	3372.14	6953	4324.75					1643.33	121.14	193.39					0.164828	0.202615	0.755824
	2441.7	1347.07	1977.67					125.941	147.518	191.653					1.36043	0.276331	1.18281
	230.281	1173.28	760.609					436.073	124.64	183.08
	2993.31	7312	11762.9					137.806	77.0313	131.255
	Figure 3c: RV RNA (copies / uL cDNA)							Figure 3d: IFNbeta mRNA (copies / uL cDNA)							Figure 3d: IFNlambda2/3 mRNA (copies / uL cDNA)
	RV	IL-25 + RV						Mock	IL-25	RV	IL-25 + RV				Mock	IL-25	RV	IL-25 + RV
	170223	173464						8160.7	24422.4	24446.5	30566.6				298.377	43750.3	370.684	52650.7
	187369	423174						10476.3	25889.7	25826.2	94835.8				121.928	69280.5	667.868	128066
	267496	459754						6556.93	43126.7	12598.9	15497.4				244.644	97282	172.333	17720.4
	180217	176927						16185.6	25949	10668.6	20084.5				184.256	68470.4	533.741	28099.6
	53657.9	165963						13440.8	15707.1	3901.59	45911.9				346.639	37479.7	194.565	53537.6
	71451.8	75265.6						16191	27444.8	18926.5	11007.3				327.705	36049.9	531.948	15581.7
	40655.7	57238.4						16026.9	29924.9	16866.3	19082				418.054	105746	410.431	20920.4
	53537.2	100927						17169.4	9648.28	6978.22	27154.3				336.575	11575.8	120.783	40305.8
	30607.3	85882.3						6141.14	14869.1	5115.24	21049.4				280.172	15664.8	119.397	27389.3
	Figure 3e: IFNbeta protein (pg/mL)							Figure 3e: IFNlambda2/3 protein (pg/mL)							Figure 3e: IFNlambda1 protein (pg/mL)
	Mock	IL-25	RV	IL-25 + RV				Mock	IL-25	RV	IL-25 + RV				Mock	IL-25	RV	IL-25 + RV
	0	0	202.15	112.17				52.48	39.08	3066.92	829.92				78.28	88.15	1891.64	510.38
	0	0	88.86	162.8				34.45	0	1082.87	1456.58				130.89	29.93	686.04	888.93
	14.64	13.77	133.65	71.4				29.73	52.48	1812.48	514.33				15.15	61.21	1103.36	374.79
	0	0	277.71	79.6				0	61.04	2960.47	501.63				18.12	51.6	1492.8	337.04
	0	0	338.7	92.63				0	0	4885.26	771.71				15.9	36.35	2421.71	503.61
	15.5	0	76.07	62.21				24.91	29.73	529.54	737.17				12.88	42.44	375.24	512.91
	20.45	0	421.74	68.76				0	0	6667.3	360.72				32.54	45.37	2868.61	289.04
	0	0	54.79	94.48				34.45	39.08	360.72	617				52.71	66.29	266.07	413.92
	0	0	137.51	40.56				48.1	0	674.54	343.98				29.93	24.52	406.88	271.89
	Figure 3f: CXCL10 protein (pg/mL)							Figure 3f: TNFalpha protein (pg/mL)
	Mock	IL-25	RV	IL-25 + RV				Mock	IL-25	RV	IL-25 + RV
	43.58	29.85	7799.15	4009.3				19.27	18	68.17	33.56
	27.6	36.74	3891.48	5703.91				21.84	27.67	30.29	33.56
	165.5	20.73	5138.18	2933.17				27.67	23.13	55.86	22.48
	44.36	89.38	8450.6	2399.81				23.77	27.02	84.15	33.56
	137.44	55.07	8518.31	4684.9				43.42	43.42	158.93	36.19
	68.97	34.71	3124.71	2893.48				58.46	18	36.19	40.13
	97.01	43.31	10839.2	3034.67				72.67	20.55	179.24	27.67
	26.62	27.93	3270.5	4985.38				21.84	13.63	18	28.98
	68.57	95.87	5625.49	1860.56				42.1	34.22	35.53	23.77

## Sheet: Figure 4
	SUPPLEMENTARY DATA FILE
	Article Title: IL-25 blockade augments antiviral immunity during respiratory virus infection
	Authors: Teresa C. Williams1, Su-Ling Loo1, Kristy S. Nichol1, Andrew T. Reid1, Punnam C. Veerati1, Camille Esneau1, Peter A.B. Wark1,2, Christopher L. Grainge1,2, Darryl A. Knight1,3,4, Thomas Vincent5, Crystal L. Jackson5, Kirby Alton5, Richard A. Shimkets5, Jason L. Girkin1 and Nathan W. Bartlett1
	Figure 4a: 229E RNA (copies / uL cDNA)							Figure 4b: IFNalpha2 protein (pg/mL)							Figure 4b: IFNbeta protein (pg/mL)
	229E + LNR125	229E + LNR2						Mock	229E + LNR125	229E + LNR2					Mock	229E + LNR125	229E + LNR2
	66733004	19317869						58.58	78.99	48.25					102.02	121.13	51.55
	48716633	78782417						94.77	91.11	69.38					81.66	165.35	45.75
	39377208	4461251						25.96	135.24	26.93					44.67	234.37	35.36
	4274992	2709619						22.56	28.88	17.74					20.03	27.42	19.46
	7374684	5608497						21.7	31.31	39.59					20.55	42.8	65.92
	8.84855e+07	5.00903e+07						13.25	18.51	17.52					2.22	27.18	42.62
	6.49018e+07	2.98331e+07						16.37	8.52	15.7					12.17	24.35	33.64
	7.61588e+07	6.11256e+07						22.06	31.82	11.91					30.07	70.25	41.99
	95034237	156656248						9.74	23.37	10.1					4.43	79.64	20.55
	5.59305e+07	68315769							14.29	19.66						57.99	54.32
	Figure 4c: IFNlambda1 (pg/mL)							Figure 4c: IFNlambda2/3 (pg/mL)							Figure 4d: CXCL10 (pg/mL)
	Mock	229E + LNR125	229E + LNR2					Mock	229E + LNR125	229E + LNR2					Mock	229E + LNR125	229E + LNR2
	102.29	164.51	105.07					229.33	370.41	162.53					230.33	934.38	810.41
	143.54	190.32	134.82					169.07	567.08	141.78					378.58	471.19	608.67
	64.55	195.33	66.4					172.19	708.96	163.93					329.21	299.27	362.88
	60.69	66.4	55					80.92	187.93	98.69					376.82	440.76	288.51
	200.78	82.07	113.77					226.43	206.35	270.02					31.18	273.9	569.56
	167.32	205.26	182.66					72.86	157.17	294.59					23.07	382.11	426.26
	226.65	186.46	172.71					175.1	112.41	181.82					22.45	563.72	479.41
	158.78	296.84	123.08					320.6	504.84	172.86					44.62	477.18	739.72
	164.22	253.36	143.86					119.09	388.89	103.52					31.3	536.82	395.77
		153.31	168.86						217.54	352.8						818.64	440.63
	Figure 4e: IL-25 mRNA (copies / uL cDNA)							Figure 4f: IL-25 protein (pg / mL)
	Mock	229E						Mock	229E
	1535.34	1302.64						3528.92	3676.77
	1672.94	1901.69						3203.53	3699.71
	198.898	439.055						2446.46	2924.46
	637.533	265.004						2568.01	3436.06
	527.136	1134.6						4224.63	3454.61
	138.242	662.302						3197.23	2114.56
	584.307	1171.52						2609.79	2293.72
	808.422	764.793						2846.16	2601.19
	409.303	496.035						2645.88	2465.13
	655.769	229.64						2291.82	2867.35

## Sheet: Figure 5
	SUPPLEMENTARY DATA FILE
	Article Title: IL-25 blockade augments antiviral immunity during respiratory virus infection
	Authors: Teresa C. Williams1, Su-Ling Loo1, Kristy S. Nichol1, Andrew T. Reid1, Punnam C. Veerati1, Camille Esneau1, Peter A.B. Wark1,2, Christopher L. Grainge1,2, Darryl A. Knight1,3,4, Thomas Vincent5, Crystal L. Jackson5, Kirby Alton5, Richard A. Shimkets5, Jason L. Girkin1 and Nathan W. Bartlett1
	Figure 5b: IL-25 protein (pg/mg; 1 day post-infection)							Figure 5b: IL-25 protein (pg/mg; 7 days post-infection)							Figure 5c: IL-4 protein (pg/mg)
	PBS Mock	OVA LNR125	OVA LNR125 RV	OVA LNR2	OVA LNR2 RV			PBS Mock	OVA LNR125	OVA LNR125 RV	OVA LNR2	OVA LNR2 RV			PBS Mock	OVA LNR125	OVA LNR125 RV	OVA LNR2	OVA LNR2 RV
	117.187	322.788	271.701	497.257	476.954			371.723	361.376	198.837	475.24	346.187			273.987	850.018	793.349	907.423	1061.43
	164.884	371.186	316.492	276.404	450.803			273.248	229.738	242.529	556.156	303.274			342.589	586.794	495.161	715.853	883.135
	309.786	520.106	355.584	578.174	572.687			483.219	275.369	149.89	387.907	351.39			420.761	768.013	908.496	983.569	1136.32
	270.031	575.94	316.256	394.883	623.987			154.518	144.458	189.09	75.5354	219.046			445.771	616.532	504.21	604.775	1470.4
	328.155	258.165	379.736	725.778	653.691			376.973	272.958	167.377	91.029	225.727			503.949	652.919	802.14	1012.32	1125.85
	345.039	445.186	412.348	499.181	385.728			312.263	321.037	168.903	123.611	144.265			661.505	660.011	793.793	865.352	807.226
		575.787	564.795	429.105	765.879				90.2999	80.0618	497.818	293.905				816.626	1015.43	872.969	1694.47
		321.774	384.071		546.197				166.554	246.73	254.96	197.601				566.211	538.253		997.802
	Figure 5c: IL-5 protein (pg/mg)							Figure 5c: IL-13 protein (pg/mg)
	PBS Mock	OVA LNR125	OVA LNR125 RV	OVA LNR2	OVA LNR2 RV			PBS Mock	OVA LNR125	OVA LNR125 RV	OVA LNR2	OVA LNR2 RV
	83.1	251.5	219.5	293.5	365.4			324.349	866.088	1102.24	1175.76	1320.29
	105.2	176.3	162.8	408.7	296.7			432.849	698.658	761.553	750.72	1038.52
	157.1	268.4	250.5	237.3	471.8			436.179	1444.42	1149.28	1244.89	2002.71
	169.1	172	160	372.2	367.2			421.764	850.639	637.621	412.592	875.119
	153.9	161	242.5	176	416.6			456.267	674.53	1119.79	948.485	1476.53
	210.3	148.4	201.9	354	249.6			988.479	711.138	893.469	772.123	784.933
		239.9	322.1	222.4	492.1				1414.84	1733.68	884.854	1548.04
		157.9	188	249.6	305.9				751.785	815.972		1386.83

## Sheet: Figure 6
	SUPPLEMENTARY DATA FILE
	Article Title: IL-25 blockade augments antiviral immunity during respiratory virus infection
	Authors: Teresa C. Williams1, Su-Ling Loo1, Kristy S. Nichol1, Andrew T. Reid1, Punnam C. Veerati1, Camille Esneau1, Peter A.B. Wark1,2, Christopher L. Grainge1,2, Darryl A. Knight1,3,4, Thomas Vincent5, Crystal L. Jackson5, Kirby Alton5, Richard A. Shimkets5, Jason L. Girkin1 and Nathan W. Bartlett1
	Figure 6a: IFNbeta protein (pg/mL)							Figure 6a: IFNlambda1/2 protein (pg/mL)
	PBS Mock	OVA LNR125	OVA LNR125 RV	OVA LNR2	OVA LNR2 RV			PBS Mock	OVA LNR125	OVA LNR125 RV	OVA LNR2	OVA LNR2 RV
	9.804	35.243	40.081	44.565	21.346			73.999	92.853	136.515	99.904	138.95
	2.028	23.302	25.856	6.071	6.977			49.932	76.566	117.258	46.642	107.984
	18.847	43.893	34.571	0	26.49			63.237	105.222	106.911	68.511	130.856
	17.091	0	67.206	0	24.856			66.539	50.88	177.305	57.427	141.659
	19.274	23.119	25.901	32.06	17.399			67.267	86.893	117.406	108.204	134.503
	33.29	24.109	27.656	11.389	0			80.895	92.415	136.215	73.214	108.77
		23.735	18.628	27.935	13.778				83.237	113.206	88.258	126.161
		7.23	37.604	0					60.131	163.932	42.125
	Figure 6b: RV RNA (copies / uL cDNA)
	OVA LNR125 RV	OVA LNR2 RV
	32.4653	82.5921
	112.203	347.092
	23.0313	68.1277
	18.894	144.966
	18.1663	186.883
	35.5633	125.07
	153.236	83.4163
		39.7416

## Sheet: Figure 7
	SUPPLEMENTARY DATA FILE
	Article Title: IL-25 blockade augments antiviral immunity during respiratory virus infection
	Authors: Teresa C. Williams1, Su-Ling Loo1, Kristy S. Nichol1, Andrew T. Reid1, Punnam C. Veerati1, Camille Esneau1, Peter A.B. Wark1,2, Christopher L. Grainge1,2, Darryl A. Knight1,3,4, Thomas Vincent5, Crystal L. Jackson5, Kirby Alton5, Richard A. Shimkets5, Jason L. Girkin1 and Nathan W. Bartlett1
	Figure 7a: BAL cells (x10^5 / mL; day 1 post-infection)							Figure 7a: BAL cells (x10^5 / mL; day 7 post-infection)							Figure 7b: Lymphocytes (x10^4 / mL; day 1 post-infection)							Figure 7b: Lymphocytes (x10^4 / mL; day 7 post-infection)
	PBS Mock	OVA LNR125	OVA LNR125 RV	OVA LNR2	OVA LNR2 RV			PBS Mock	OVA LNR125	OVA LNR125 RV	OVA LNR2	OVA LNR2 RV			PBS Mock	OVA LNR125	OVA LNR125 RV	OVA LNR2	OVA LNR2 RV			PBS Mock	OVA LNR125	OVA LNR125 RV	OVA LNR2	OVA LNR2 RV
	0.6	1	1.3	1	1.4			0.6	0.4	0.9	1.3	1.3			0.09	0.346535	0.129353	0.199005	1.19			0.09	0.36	2.07	3.575	2.21
	0.5	1.6	1.9	1.6	1.6			0.4	0.7	1.9	2.1	1.8			0.0746269	1.44	1.71	0.251309	0.4			0.16	1.12	2.755	3.34328	5.31
	0.3	0.8	1	1.6	1.9			0.6	1.1	1.5	2	1.8			0.06	0.52	0.25	0.8	1.17062			0.21	1.375	3	3.3	3.54545
	0.3	0.9	1.1	1.8	1.7			0.7	0.9	1.4	1.4	1.9			0.045	0.45	0.77	0.9	0.169154			0.14	1.305	2.8	1.47	2.74129
	0.7	1.4	1.3	1.4	1.9			0.3	1.1	1.1	0.7	1.6			0.348259	1.47	1.04	1.67164	1.045			0.0895522	1.155	0.77	3.315	0.96
	0.7	1.2	1.2	1.2				1	1	1.4	1.7	2.8			0.105	0.238806	0.84	0.24	1.275			0.7	1.65	3.64	6.79487	4.2
		1.2	1.2	1	1.7				0.8	1.6	2.5	1.7				0.72	0.54	0.2	0.36				0.84	0.88	1.8	1.96842
		1	1.4	0.6	1.8					1.3	1.2	2				0.5	0.28	0.24						1.43		5.2
	Figure 7c: Eosinophils (x10^4 / mL; day 1 post-infection)							Figure 7c: Eosinophils (x10^4 / mL; day 7 post-infection)							Figure 7d: Macrophages (x10^4 / mL; day 1 post-infection)							Figure 7d: Macrophages (x10^4 / mL; day 7 post-infection)
	PBS Mock	OVA LNR125	OVA LNR125 RV	OVA LNR2	OVA LNR2 RV			PBS Mock	OVA LNR125	OVA LNR125 RV	OVA LNR2	OVA LNR2 RV			PBS Mock	OVA LNR125	OVA LNR125 RV	OVA LNR2	OVA LNR2 RV			PBS Mock	OVA LNR125	OVA LNR125 RV	OVA LNR2	OVA LNR2 RV
	0	0.891089	1.55224	0.696517	3.36			0.03	0.34	1.845	2.665	3.12			5.28	8.26733	8.8607	8.10945	4.97			5.67	2.42	4.815	6.565	7.15
	0	4.16	4.94	8.96335	1.12			0.02	2.765	7.695	6.16418	3.69			4.70149	8.4	7.885	5.19372	12.64			3.48	2.94	7.505	10.6567	8.1
	0	2.08	0.2	1.76	5.40284			0.03	1.54	1.84615	9.4	6.54545			2.76	4.32	8.7	10.48	8.28436			5.52	7.7	9.46154	6.7	7.63636
	0	0.54	0.495	5.4	3.63682			0	3.42	4.41	6.37	4.63184			2.88	7.2	5.115	8.1	9.38806			6.335	4.005	6.37	5.88	10.9652
	0	1.47	0.325	4.38806	3.515			0	2.42	1.43	7.48	5.36			6.44279	7.98	8.775	5.9204	10.165			2.80597	7.15	8.525	6.035	9.04
	0	0.955224	1.44	2.82	1.87			0	2.9	4.27	11.6667	9.94			6.79	9.97015	5.64	7.74	10.2			9	5.1	5.95	5.38462	11.76
		4.08	1.2	0.9	1.26				1.76	1.92	5.76	2.23684				4.5	7.5	7.95	12.78				5.28	12.88	4.26	11.9895
		1.15	3.71	0.48						4.29		6				6.85	6.16	4.5						6.89		8.2
	Figure 7e: Neutrophils (x10^4 / mL; day 1 post-infection)							Figure 7e: Neutrophils (x10^4 / mL; day 7 post-infection)
	PBS Mock	OVA LNR125	OVA LNR125 RV	OVA LNR2	OVA LNR2 RV			PBS Mock	OVA LNR125	OVA LNR125 RV	OVA LNR2	OVA LNR2 RV
	0.63	0.495049	2.45771	0.995025	4.48			0.21	0.88	0.27	0.195	0.52
	0.223881	2	4.465	1.59162	1.84			0.34	0.175	1.045	0.835821	0.9
	0.18	1.08	0.85	2.96	4.14218			0.24	0.385	0.692308	0.6	0.272727
	0.075	0.81	4.62	3.6	3.80597			0.525	0.27	0.42	0.28	0.661692
	0.208955	3.08	2.86	2.0199	4.275			0.104478	0.275	0.275	0.17	0.64
	0.105	0.835821	4.08	1.2	3.655			0.3	0.35	0.14	1.15385	2.1
		2.7	2.76	0.95	3.6				0.12	0.32	0.18	0.805263
		1.5	3.85	0.78						0.39		0.6
